# Supplementary material for: Prevalence and Genetic Characterization of Methicillin-Resistant Staphylococcus aureus Isolated from Pigs in Japan
Source: Antibiotics (Basel). 2024 Feb 4;13(2):155. doi: 10.3390/antibiotics13020155 (PMC10885860; doi:10.3390/antibiotics13020155)
Supplement: Supplementary file 1 [file antibiotics-13-00155-s001.zip]

Archive with 1 entries (1 files):
- antibiotics-2815801-supplementary.xlsx
