# Supplementary material for: Prevalence and Genetic Characterization of Methicillin-Resistant Staphylococcus aureus Isolated from Pigs in Japan
Source: Antibiotics (Basel). 2024 Feb 4;13(2):155. doi: 10.3390/antibiotics13020155 (PMC10885860; doi:10.3390/antibiotics13020155)
Supplement: Supplementary file 1 [file antibiotics-13-00155-s001.zip › antibiotics-2815801-supplementary.xlsx]

## Sheet: Supplementary Table S1
Table S1: Accession number and genetic profiles of methicillin-resistant Staphylococcus aureus (MRSA) analyzed in this study
name	BioProject	BioSample	Run Accession	Year	Country	Source	ST	Spa_Type	SCCmec	mecA	czrC	lukD_lukE /lukF-PV&lukS-PV	chp	scn	sak	Iceberg:tetM-Tn916	TETRACYCLINE	MACROLIDE	LINCOSAMIDE	LINCOSAMIDE /STREPTOGRAMIN	PHENICOL	AMINOGLYCOSIDE	TRIMETHOPRIM	QUINOLONE
H30-S-T-174	PRJDB16446	SAMD00637723	DRR499037	2018	JPN	Pig	5	t002	V(5C2&5)	mecA		lukD&lukE				-			vga(A)
H30-S-T-32	PRJDB16446	SAMD00637724	DRR499038	2018	JPN	Pig	5	t1560	V(5C2&5)	mecA		lukD&lukE				-		erm(C)	vga(A)					gyrA_S84L + parC_S80F
H30-S-T-91	PRJDB16446	SAMD00637725	DRR499039	2018	JPN	Pig	398	t034	I(1B)or IV(2B)	mecA	czrC					+	tet(M)	erm(C)			fexA
H30-S-T-99	PRJDB16446	SAMD00637726	DRR499040	2018	JPN	Pig	5	t1560	V(5C2&5)	mecA		lukD&lukE				-		erm(C)	vga(A)		fexA			gyrA_S84L + parC_S80F
R1-S-H18-1-16	PRJDB16446	SAMD00637727	DRR499041	2019	JPN	Pig	398	Unknown	Untypable	mecA	czrC					+	tet(K) + tet(M)	erm(A)				ant(9)-Ia
R1-S-O14-3-14	PRJDB16446	SAMD00637728	DRR499042	2019	JPN	Pig	398	t034	Vc(5C2&5)	mecA	czrC					+	tet(K) + tet(M)		lnu(B)	lsa(E)		ant(9)-Ia + str	dfrG
R1-S-O2-2-1	PRJDB16446	SAMD00637729	DRR499043	2019	JPN	Pig	7096	t9624	IVc(2B)	mecA		lukD&lukE	chp	scn	sak	-	tet(K)
R1-S-O8-5-12	PRJDB16446	SAMD00637730	DRR499044	2019	JPN	Pig	380	t024	IVc(2B)	mecA		lukD&lukE		scn	sak	-						aac(6')-Ie/aph(2'')-Ia		gyrA_S84L + parC_S80F
R1-S-T10-1-2	PRJDB16446	SAMD00637731	DRR499045	2019	JPN	Pig	398	t034	Vc(5C2&5)	mecA	czrC					+	tet(K) + tet(M)		lnu(B) + vga(E)	lsa(E)		ant(9)-Ia	dfrG
R1-S-T11-1-6	PRJDB16446	SAMD00637732	DRR499046	2019	JPN	Pig	398	t034	Vc(5C2&5)	mecA	czrC					+	tet(K) + tet(M)		lnu(B) + vga(E)	lsa(E)		ant(9)-Ia	dfrG
R1-S-T17-2-7	PRJDB16446	SAMD00637733	DRR499047	2019	JPN	Pig	5	t010	Untypable	mecA	czrC	lukD&lukE				-	tet(L)	erm(C)	vga(A)	lsa(E)		aadD1 + ant(6)-Ia + spw + str
R1-S-T21-2-10	PRJDB16446	SAMD00637734	DRR499048	2019	JPN	Pig	398	t034	Vc(5C2&5)	mecA	czrC					+	tet(K) + tet(M)		lnu(B)	lsa(E)		ant(9)-Ia + str	dfrG
R1-S-T32-5-13	PRJDB16446	SAMD00637735	DRR499049	2019	JPN	Pig	5	t010	Untypable	mecA	czrC	lukD&lukE				-	tet(L)	erm(C)	vga(A)	lsa(E)		aadD1 + ant(6)-Ia + spw
R1-S-T37-1-21	PRJDB16446	SAMD00637736	DRR499050	2019	JPN	Pig	398	Unknown	I(1B)or IV(2B)	mecA	czrC					+	tet(M)
R2-S-F7-1-10	PRJDB16446	SAMD00637737	DRR499051	2020	JPN	Pig	398	t034	Vc(5C2&5)	mecA	czrC					+	tet(K) + tet(M)	erm(C)	lnu(B)	lsa(E)		ant(9)-Ia	dfrG
R2-S-F8-1-12	PRJDB16446	SAMD00637738	DRR499052	2020	JPN	Pig	398	t034	Vc(5C2&5)	mecA	czrC					+	tet(K) + tet(M)		lnu(B) + vga(A)	lsa(E)	fexA	ant(9)-Ia	dfrG
R2-S-H15-1-13	PRJDB16446	SAMD00637739	DRR499053	2020	JPN	Pig	398	t034	Untypable	mecA	czrC					+	tet(K) + tet(M)	erm(A)				ant(9)-Ia
R2-S-H16-4-16	PRJDB16446	SAMD00637740	DRR499054	2020	JPN	Pig	398	t034	Vc(5C2&5)	mecA	czrC					+	tet(K) + tet(M)	erm(C)	lnu(B)	lsa(E)	fexA	ant(9)-Ia	dfrG	parC_S80F
R2-S-O2-2-24	PRJDB16446	SAMD00637741	DRR499055	2020	JPN	Pig	8	t5071	IV(2B)	mecA		lukD&lukE		scn	sak	+	tet(M)	erm(A)				ant(9)-Ia		gyrA_S84L + parC_S80F
R2-S-O3-1-25	PRJDB16446	SAMD00637742	DRR499056	2020	JPN	Pig	398	t571	Va(5C2)	mecA						+	tet(M)				fexA			gyrA_S84L + parC_S80Y
R2-S-O4-2-27	PRJDB16446	SAMD00637743	DRR499057	2020	JPN	Pig	398	t571	V(5C2&5)	mecA						+	tet(M)				fexA	str		gyrA_S84L + parC_S80Y
R2-S-O9-2-29	PRJDB16446	SAMD00637744	DRR499058	2020	JPN	Pig	8	t1767	IV(2B)	mecA		lukD&lukE		scn	sak	-						aac(6')-Ie/aph(2'')-Ia
R2-S-T11-1-3	PRJDB16446	SAMD00637745	DRR499059	2020	JPN	Pig	398	t034	Vc(5C2&5)	mecA	czrC					+	tet(K) + tet(M)		lnu(B)	lsa(E)		ant(9)-Ia + str	dfrG
R2-S-T13-4-8	PRJDB16446	SAMD00637746	DRR499060	2020	JPN	Pig	398	t034	Vc(5C2&5)	mecA	czrC					+	tet(K) + tet(M)	erm(C)	lnu(B)	lsa(E)		ant(9)-Ia	dfrG
R2-S-T21-5-9	PRJDB16446	SAMD00637747	DRR499061	2020	JPN	Pig	398	t034	Vc(5C2&5)	mecA	czrC					+	tet(K) + tet(M)		lnu(B)	lsa(E)		ant(9)-Ia	dfrG
R2-S-T2-5-1	PRJDB16446	SAMD00637748	DRR499062	2020	JPN	Pig	398	t034	Vc(5C2&5)	mecA	czrC					+	tet(K) + tet(M)		lnu(B)	lsa(E)	fexA	ant(9)-Ia	dfrG
R2-S-T39-3-17	PRJDB16446	SAMD00637749	DRR499063	2020	JPN	Pig	398	t034	I(1B)or IV(2B)	mecA	czrC					+	tet(M)	erm(C)
R2-S-T40-5-18	PRJDB16446	SAMD00637750	DRR499064	2020	JPN	Pig	5	t002	IV(2B)	mecA		lukD&lukE				-		erm(C)	vga(A)				dfrG
R2-S-T41-2-19	PRJDB16446	SAMD00637751	DRR499065	2020	JPN	Pig	398	t034	I(1B)or IV(2B)	mecA	czrC					+	tet(M)				fexA
R2-S-T42-1-21	PRJDB16446	SAMD00637752	DRR499066	2020	JPN	Pig	398	t034	Vc(5C2&5)	mecA	czrC					+	tet(K) + tet(M)	erm(C)	lnu(B)	lsa(E)		ant(9)-Ia + str	dfrG
R2-S-T43-1-22	PRJDB16446	SAMD00637753	DRR499067	2020	JPN	Pig	398	t034	Vc(5C2&5)	mecA	czrC					+	tet(M)		lnu(B)	lsa(E)		ant(9)-Ia	dfrG
R2-S-T48-4-23	PRJDB16446	SAMD00637754	DRR499068	2020	JPN	Pig	5	t002	Untypable	mecA		lukD&lukE				-		erm(C)	vga(A)				dfrG
R2-S-T7-3-2	PRJDB16446	SAMD00637755	DRR499069	2020	JPN	Pig	398	t034	Vc(5C2&5)	mecA	czrC					+	tet(K) + tet(M)	erm(C)	lnu(B) + vga(E)	lsa(E)	catA	ant(9)-Ia	dfrG
R3-S-H18-4-4	PRJDB16446	SAMD00637756	DRR499070	2021	JPN	Pig	398	t034	Untypable	mecA	czrC					+	tet(K) + tet(M)	erm(A)				ant(9)-Ia
R3-S-K10-1-1	PRJDB16446	SAMD00637757	DRR499071	2021	JPN	Pig	398	t034	Vc(5C2&5)	mecA	czrC					+	tet(K) + tet(M)		lnu(B)	lsa(E)		ant(9)-Ia	dfrG
R3-S-K4-5-1	PRJDB16446	SAMD00637758	DRR499072	2021	JPN	Pig	5	t21388	IV(2B)	mecA		lukD&lukE				-	tet(L)	erm(C)	vga(A)			aadD1		gyrA_S84A + parC_S80F
R3-S-K9-1-1	PRJDB16446	SAMD00637759	DRR499073	2021	JPN	Pig	398	t034	V(5C2&5)	mecA	czrC					+	tet(K) + tet(M)		lnu(B)	lsa(E)		ant(9)-Ia	dfrG
R3-S-O10-1-1	PRJDB16446	SAMD00637760	DRR499074	2021	JPN	Pig	398	t571	Va(5C2)	mecA						+	tet(L) + tet(M)		vga(E)		fexA			gyrA_S84L + parC_S80Y
R3-S-O11-1-1	PRJDB16446	SAMD00637761	DRR499075	2021	JPN	Pig	398	t571	V(5C2&5)	mecA						+	tet(L) + tet(M)		vga(E)		fexA			gyrA_S84L + parC_S80Y
R3-S-O2-1-1	PRJDB16446	SAMD00637762	DRR499076	2021	JPN	Pig	398	t034	Vc(5C2&5)	mecA	czrC					+	tet(K) + tet(M)		lnu(B)	lsa(E)		ant(9)-Ia + str	dfrG
R3-S-O6-4-1	PRJDB16446	SAMD00637763	DRR499077	2021	JPN	Pig	398	t034	Vc(5C2&5)	mecA	czrC					+	tet(K) + tet(M)	erm(C)	lnu(B)	lsa(E)		ant(9)-Ia	dfrG
R3-S-O7-4-1	PRJDB16446	SAMD00637764	DRR499078	2021	JPN	Pig	398	t034	Vc(5C2&5)	mecA	czrC					+	tet(K) + tet(M)	erm(C)	lnu(B)	lsa(E)	fexA	ant(9)-Ia + str	dfrG
R3-S-O8-2-1	PRJDB16446	SAMD00637765	DRR499079	2021	JPN	Pig	398	t034	Vc(5C2&5)	mecA	czrC					+	tet(K) + tet(M)	erm(C)	lnu(B)	lsa(E)		ant(9)-Ia + str	dfrG
R3-S-T1-1-1	PRJDB16446	SAMD00637766	DRR499080	2021	JPN	Pig	5	t002	IV(2B)	mecA		lukD&lukE				-		erm(C)	vga(A)				dfrG
R3-S-T12-5-1	PRJDB16446	SAMD00637767	DRR499081	2021	JPN	Pig	398	t034	V(5C2&5)	mecA						+	tet(K) + tet(M)	erm(C)	vga(A)				dfrG
R3-S-T19-1-1	PRJDB16446	SAMD00637768	DRR499082	2021	JPN	Pig	398	t034	Vc(5C2&5)	mecA	czrC					+	tet(K) + tet(M)		lnu(B)	lsa(E)		ant(9)-Ia + str	dfrG
R3-S-T20-1-1	PRJDB16446	SAMD00637769	DRR499083	2021	JPN	Pig	398	t034	Vc(5C2&5)	mecA	czrC					+	tet(K) + tet(M)		lnu(B)	lsa(E)		ant(9)-Ia + str	dfrG
R3-S-T21-2-5	PRJDB16446	SAMD00637770	DRR499084	2021	JPN	Pig	398	t034	Vc(5C2&5)	mecA	czrC					+	tet(K) + tet(M)		lnu(B)	lsa(E)		ant(9)-Ia	dfrG
R3-S-T25-3-1	PRJDB16446	SAMD00637771	DRR499085	2021	JPN	Pig	398	t034	Vc(5C2&5)	mecA	czrC					+	tet(K) + tet(M)		lnu(B)	lsa(E)		ant(9)-Ia + str	dfrG
R3-S-T28-4-3	PRJDB16446	SAMD00637772	DRR499086	2021	JPN	Pig	398	t034	Vc(5C2&5)	mecA	czrC					+	tet(K) + tet(M)	erm(C)	lnu(B)	lsa(E)	catA	ant(9)-Ia	dfrG
R3-S-T47-4-1	PRJDB16446	SAMD00637773	DRR499087	2021	JPN	Pig	398	t034	Vc(5C2&5)	mecA	czrC					+	tet(K) + tet(M)		lnu(B)	lsa(E)	fexA	ant(9)-Ia	dfrG
R3-S-T49-4-1	PRJDB16446	SAMD00637774	DRR499088	2021	JPN	Pig	398	t034	Vc(5C2&5)	mecA	czrC					+	tet(K) + tet(M)		lnu(B)	lsa(E)	fexA	ant(9)-Ia	dfrG
R3-S-T5-1-1	PRJDB16446	SAMD00637775	DRR499089	2021	JPN	Pig	5	t002	IV(2B&5)	mecA		lukD&lukE				-	tet(K)		vga(A)		fexA
R3-S-T7-5-1	PRJDB16446	SAMD00637776	DRR499090	2021	JPN	Pig	5	t002	IV(2B&5)	mecA		lukD&lukE				-	tet(K)		vga(A)		fexA
R4-S-K10-3-1	PRJDB16446	SAMD00637777	DRR499091	2022	JPN	Pig	5	t21388	IV(2B)	mecA		lukD&lukE				-	tet(L)	erm(C)	vga(A)		fexA	aadD1		gyrA_S84A + parC_S80F
R4-S-K12-4-1	PRJDB16446	SAMD00637778	DRR499092	2022	JPN	Pig	5	t21388	IV(2B)	mecA		lukD&lukE				-	tet(L)	erm(C)	vga(A)			aadD1		parC_S80F
R4-S-K13-4-1	PRJDB16446	SAMD00637779	DRR499093	2022	JPN	Pig	8632	t034	Untypable	mecA	czrC					+	tet(K) + tet(M)	erm(C)
R4-S-K14-4-1	PRJDB16446	SAMD00637780	DRR499094	2022	JPN	Pig	398	t034	Vc(5C2&5)	mecA	czrC					+	tet(K) + tet(M)		lnu(B)	lsa(E)	fexA	ant(9)-Ia + str	dfrG
R4-S-K17-4-1	PRJDB16446	SAMD00637781	DRR499095	2022	JPN	Pig	398	t034	Vc(5C2&5)	mecA	czrC					+	tet(K) + tet(M)		lnu(B)	lsa(E)		ant(9)-Ia	dfrG
R4-S-K18-1-1	PRJDB16446	SAMD00637782	DRR499096	2022	JPN	Pig	5	t21388	IV(2B)	mecA		lukD&lukE				-		erm(C)	vga(A)		fexA			gyrA_S84A + parC_S80F
R4-S-K20-1-1	PRJDB16446	SAMD00637783	DRR499097	2022	JPN	Pig	398	t034	V(5C2)	mecA	czrC					+	tet(K) + tet(M)		lnu(B)	lsa(E)		ant(9)-Ia	dfrG
R4-S-K21-1-1	PRJDB16446	SAMD00637784	DRR499098	2022	JPN	Pig	398	t034	Vc(5C2&5)	mecA	czrC					+	tet(K) + tet(M)		lnu(B)	lsa(E)		ant(9)-Ia + str	dfrG	parC_S80F
R4-S-K22-2-1	PRJDB16446	SAMD00637785	DRR499099	2022	JPN	Pig	398	t571	Untypable	mecA	czrC					+	tet(M)	erm(C)			fexA		dfrG
R4-S-K23-2-1	PRJDB16446	SAMD00637786	DRR499100	2022	JPN	Pig	398	t571	Untypable	mecA	czrC					+	tet(M)	erm(C)			fexA	str	dfrG
R4-S-K24-1-1	PRJDB16446	SAMD00637787	DRR499101	2022	JPN	Pig	398	t034	Vc(5C2&5)	mecA	czrC					+	tet(K) + tet(M)		lnu(B)	lsa(E)		ant(9)-Ia	dfrG
R4-S-K2-5-1	PRJDB16446	SAMD00637788	DRR499102	2022	JPN	Pig	5	t21388	IV(2B)	mecA		lukD&lukE				-	tet(L)	erm(C)	vga(A)		fexA	aadD1		gyrA_S84A + parC_S80F
R4-S-K27-2-1	PRJDB16446	SAMD00637789	DRR499103	2022	JPN	Pig	5	t21388	IV(2B)	mecA		lukD&lukE				-			vga(A)					gyrA_S84A + parC_S80F
R4-S-K28-1-1	PRJDB16446	SAMD00637790	DRR499104	2022	JPN	Pig	5	t21388	IV(2B)	mecA		lukD&lukE				-	tet(L)	erm(C)	vga(A)			aadD1		parC_S80F
R4-S-K4-3-1	PRJDB16446	SAMD00637791	DRR499105	2022	JPN	Pig	5	t21388	IV(2B)	mecA		lukD&lukE				-		erm(C)	vga(A)		fexA	str		parC_S80F
R4-S-K5-1-1	PRJDB16446	SAMD00637792	DRR499106	2022	JPN	Pig	5	t21388	IV(2B)	mecA		lukD&lukE				-	tet(L)	erm(C)	vga(A)		fexA	aadD1		gyrA_S84A + parC_S80F
R4-S-K7-1-1	PRJDB16446	SAMD00637793	DRR499107	2022	JPN	Pig	398	t034	Vc(5C2&5)	mecA	czrC					+	tet(K) + tet(M)	erm(C)	lnu(B)	lsa(E)	fexA	ant(9)-Ia + str	dfrG
R4-S-K9-1-1	PRJDB16446	SAMD00637794	DRR499108	2022	JPN	Pig	5	t21388	IV(2B)	mecA		lukD&lukE				-		erm(C)	vga(A)					gyrA_S84A + parC_S80F
R4-S-O5-3-1	PRJDB16446	SAMD00637795	DRR499109	2022	JPN	Pig	8	t21389	IV(2B)	mecA		lukD&lukE		scn	sak	-								gyrA_S84L + parC_S80F
R4-S-T10-4-1	PRJDB16446	SAMD00637796	DRR499110	2022	JPN	Pig	5	t002	IV(2B&5)	mecA		lukD&lukE				-	tet(K)		vga(A)		fexA			parC_S80F
R4-S-T11-4-1	PRJDB16446	SAMD00637797	DRR499111	2022	JPN	Pig	5	t002	IV(2B&5)	mecA		lukD&lukE				-	tet(K)		vga(A)		fexA
R4-S-T13-1-1	PRJDB16446	SAMD00637798	DRR499112	2022	JPN	Pig	398	t034	Vc(5C2&5)	mecA	czrC					+	tet(K) + tet(M)		lnu(B) + vga(E)	lsa(E)		ant(9)-Ia	dfrG
R4-S-T15-1-1	PRJDB16446	SAMD00637799	DRR499113	2022	JPN	Pig	398	t034	Vc(5C2&5)	mecA	czrC					+	tet(K) + tet(M)	erm(C)	lnu(B)	lsa(E)		ant(9)-Ia	dfrG
R4-S-T16-2-1	PRJDB16446	SAMD00637800	DRR499114	2022	JPN	Pig	398	t21390	V(5C2)	mecA	czrC					+	tet(K) + tet(M)	erm(C)	vga(A)		fexA		dfrG
R4-S-T17-1-1	PRJDB16446	SAMD00637801	DRR499115	2022	JPN	Pig	398	t034	Vc(5C2&5)	mecA	czrC					+	tet(K) + tet(M)	erm(C)	lnu(B)	lsa(E)	catA	ant(9)-Ia	dfrG	parC_S80F
R4-S-T22-2-1	PRJDB16446	SAMD00637802	DRR499116	2022	JPN	Pig	398	t034	I(1B)or IV(2B)	mecA	czrC					+	tet(M)	erm(C)			fexA	str
R4-S-T27-3-1	PRJDB16446	SAMD00637803	DRR499117	2022	JPN	Pig	398	t034	Vc(5C2&5)	mecA	czrC					+	tet(K) + tet(M)		lnu(B)	lsa(E)	fexA	ant(9)-Ia + str	dfrG
R4-S-T30-5-1	PRJDB16446	SAMD00637804	DRR499118	2022	JPN	Pig	398	t034	Vc(5C2&5)	mecA	czrC					+	tet(K) + tet(M)		lnu(B) + vga(E)	lsa(E)		ant(9)-Ia	dfrG
R4-S-T38-4-1	PRJDB16446	SAMD00637805	DRR499119	2022	JPN	Pig	398	t034	Vc(5C2&5)	mecA	czrC					+	tet(K) + tet(M)	erm(C)	lnu(B)	lsa(E)		ant(9)-Ia	dfrG
R4-S-T40-5-1	PRJDB16446	SAMD00637806	DRR499120	2022	JPN	Pig	398	t034	Vc(5C2&5)	mecA	czrC					+	tet(K) + tet(M)	erm(C)	lnu(B)	lsa(E)	fexA	ant(9)-Ia	dfrG
R4-S-T43-5-1	PRJDB16446	SAMD00637807	DRR499121	2022	JPN	Pig	398	Unknown	Vc(5C2&5)	mecA	czrC					+	tet(K) + tet(M)	erm(C)	lnu(B)	lsa(E)		ant(9)-Ia	dfrG
R4-S-T55-3-1	PRJDB16446	SAMD00637808	DRR499122	2022	JPN	Pig	398	t034	Vc(5C2&5)	mecA	czrC					+	tet(K) + tet(M)		lnu(B)	lsa(E)		ant(9)-Ia + str	dfrG
R4-S-T8-2-1	PRJDB16446	SAMD00637809	DRR499123	2022	JPN	Pig	5	t002	IV(2B&5)	mecA		lukD&lukE				-	tet(K)		vga(A)		fexA
R4-S-T9-3-1	PRJDB16446	SAMD00637810	DRR499124	2022	JPN	Pig	5	t002	IV(2B&5)	mecA		lukD&lukE				-	tet(K)	erm(C)	vga(A)		fexA
THI2018-120	PRJDB11000	SAMD00269942		2018	JPN	Human	1232	t034	V(5C2)	mecA		lukF-PV&lukS-PV	chp	scn	sak	-
N1195	PRJDB11000	SAMD00269943		2017	JPN	Human	1232	t034	V(5C2)	mecA		lukF-PV&lukS-PV	chp	scn	sak	-
SA0052	PRJDB13052	SAMD00467312	DRR374331	2016	JPN	Human	398	Unknown	MSSA	mecA			chp	scn		-
SA0479	PRJDB13052	SAMD00467361	DRR374380	2016	JPN	Human	398	Unknown	MSSA	mecA			chp	scn		-
SA2854	PRJDB13052	SAMD00467499	DRR374518	2017	JPN	Human	398	t1451	MSSA	mecA			chp	scn		-
Mu50	PRJNA263	SAMD00061098		1997	JPN	Human	5	t002	II(2A)	mecA		lukD&lukE		scn	sak	-
ISU933	PRJNA290378	SAMN03893267	SRR5909143	2010	USA	Pig	5	t002	IV(2B)	mecA		lukD&lukE				-
P23-03_SW181_1	PRJNA274898	SAMN00828652	SRR445262	2008	USA	Pig	398	t034	V(5C2)	mecA	czrC					+
55-100-120	PRJEB25608	SAMEA104093579	ERR1992077	2014	Europe	Pig	398	t034	Vc(5C2&5)	mecA	czrC					+
55-103-051	PRJEB25608	SAMEA104093640	ERR1992138	2014	Europe	Pig	398	t034	Vc(5C2&5)	mecA	czrC					+

## Sheet: Supplementary Table S2
Table S2: Single-nucleotide polymorphism (SNP) distance matrix of ST8 strains
	R2-S-O2-2-24	R2-S-O9-2-29	R4-S-O5-3-1	JH4899＊
R2-S-O2-2-24	0	399	219	398
R2-S-O9-2-29	399	0	412	117
R4-S-O5-3-1	219	412	0	411
JH4899＊	398	117	411	0
＊JH4899 isolated from human patient in Japan was used as the reference
